# Supplementary material for: Taxonomic Revision and Molecular Phylogeny of the Genus Morpheis Hübner, [1820] (Lepidoptera: Cossidae)
Source: Insects. 2026 Apr 27;17(5):458. doi: 10.3390/insects17050458 (PMC13207556; doi:10.3390/insects17050458)
Supplement: Supplementary file 1 [file insects-17-00458-s001.zip]

Archive with 5 entries (5 files):
- FigureS1.jpg
- TableS1.xlsx
- TableS2.xlsx
- TableS3.xlsx
- TableS4.xlsx
