# Supplementary material for: Taxonomic Revision and Molecular Phylogeny of the Genus Morpheis Hübner, [1820] (Lepidoptera: Cossidae)
Source: Insects. 2026 Apr 27;17(5):458. doi: 10.3390/insects17050458 (PMC13207556; doi:10.3390/insects17050458)
Supplement: Supplementary file 1 [file insects-17-00458-s001.zip › TableS1.xlsx]

## Sheet: Лист1
Table S1. Counts of examined specimens for Morpheis species.
Taxon	Number of collection specimens studied	Number of specimens counted from iNaturalist
Morpheis clenchi	1	2
Morpheis cognatus	13	19
Morpheis comisteus	16	—
Morpheis humboldti	6	—
Morpheis impeditus	99	6
Morpheis mathani	97	32
Morpheis melanoleucus	42	6
Morpheis putridus	249	27
Morpheis pyracmon	285	48
Morpheis votani	30	7
Morpheis xylotribus	409	44
Total	1247	191
