# Supplementary material for: Taxonomic Revision and Molecular Phylogeny of the Genus Morpheis Hübner, [1820] (Lepidoptera: Cossidae)
Source: Insects. 2026 Apr 27;17(5):458. doi: 10.3390/insects17050458 (PMC13207556; doi:10.3390/insects17050458)
Supplement: Supplementary file 1 [file insects-17-00458-s001.zip › TableS2.xlsx]

## Sheet: Лист1
Table S2. The list of the specimens used for the molecular analysis and their collection data. Asterisks (*) indicate specimens sequenced in this study.
Barcoding Accession Number	Taxon	Preliminary identification	Country	Locality
MORSA001-26*	Morpheis comisteus	Morpheis comisteus	Venezuela	Edo Bolívar, La Escalera
MORSA002-26*	Morpheis comisteus	Morpheis comisteus	Peru	Huánuco Province, Santa Rosa
MORSA003-26*	Morpheis xylotribus	Morpheis xylotribus	Peru	Huánuco, Yuyapichis, ACP Panguana
MORSA004-26*	Morpheis xylotribus	Morpheis xylotribus	Ecuador	Morona-Santiago Prov., San Carlos de Limón
MORSA005-26*	Morpheis xylotribus	Morpheis xylotribus	Peru	Amazonas, Utcubamba, Montenegro
MORSA006-26*	Morpheis xylotribus	Morpheis xylotribus	Ecuador	Morona-Santiago Prov., San Carlos de Limón
MORSA007-26*	Morpheis xylotribus	Morpheis xylotribus	Argentina	Jujuy, Las Lancitas
MORSA008-26*	Morpheis xylotribus	Morpheis xylotribus	Colombia	Boyacá, road Otanche–Puerto Boyacá
MORSA009-26*	Morpheis xylotribus	Morpheis xylotribus	Paraguay	Cordillera Dep., Piraretã
MORSA010-26*	Morpheis xylotribus	Morpheis xylotribus	Argentina	Misiones, Oberá, Villa Bonita
MORSA011-26*	Morpheis xylotribus	Morpheis xylotribus	Paraguay	Boquerón Dep., Toledo
MORSA012-26*	Morpheis votani	Morpheis votani	Paraguay	Presidente Hayes Dept., Estancia Salazar
MORSA013-26*	Morpheis votani	Morpheis votani	Argentina	Santiago del Estero, Depto Choya, Laprida
MORSA014-26*	Morpheis mathani	Morpheis mathani	Peru	Huánuco, Yuyapichis, ACP Panguana
MORSA015-26*	Morpheis mathani	Morpheis mathani	Peru	Huánuco Province, Yuyapichis, Faz. Tropical
MORSA016-26*	Morpheis pyracmon	Morpheis pyracmon	Peru	Huánuco, Yuyapichis, ACP Panguana
MORSA017-26*	Morpheis pyracmon	Morpheis pyracmon	Colombia	Boyacá, road Otanche-Puerto Boyaca
MORSA018-26*	Morpheis pyracmon	Morpheis pyracmon	Colombia	Santander, road Duitama–Charalá
MORSA019-26*	Morpheis pyracmon	Morpheis pyracmon	Colombia	Quindío, Valle del Cocora, E of Salento
MORSA020-26*	Morpheis pyracmon	Morpheis pyracmon	Colombia	Quindío, Valle del Cocora, E of Salento
MORSA021-26*	Morpheis putridus	Morpheis putridus	Brazil	Bahia, Camacan–Serra Bonita
MORSA022-26*	Morpheis putridus	Morpheis putridus	Brazil	Bahia, env. Camacan, Fazenda Paris
MORSA023-26*	Morpheis pyracmon	Morpheis pyracmon	Ecuador	El Oro Prov., 8 km NW Piñas
MORSA024-26*	Morpheis pyracmon	Morpheis pyracmon	Ecuador	Esmeraldas, 3 km E of Mompiche
MORSA025-26*	Morpheis impeditus	Morpheis impeditus	Paraguay	Alto Paraná Dep., Estancia Dimas
MORSA026-26*	Morpheis impeditus	Morpheis impeditus	Paraguay	Ñeembucú Dep., Zanjita
MORSA027-26*	Morpheis putridus	Morpheis putridus	Paraguay	Alto Paraná Dep., Estancia Dimas
MORSA028-26*	Morpheis impeditus	Morpheis impeditus	Bolivia	Chocolatal
MORSA029-26*	Morpheis impeditus	Morpheis impeditus	Bolivia	Chocolatal
MORSA030-26*	Morpheis putridus	Morpheis putridus	Paraguay	Amambay Dep., Estancia Kai Rague
MORSA031-26*	Morpheis humboldti	Morpheis humboldti	Peru	Huánuco Province, Yuyapichis, Faz. Tropical
LNOUG3135-18	Morpheis mathani	Morpheis sp.	French Guiana
LNOA1149-17	Morpheis impeditus	Morpheis strigillata	Argentina	Jujuy, Departamento Ledesma
LEPPA641-13	Morpheis votani	Morpheis sp.	Argentina	Formosa, Departamento Laishi
BLPEE1222-12	Morpheis cognatus	Morpheis pyracmon	Costa Rica	Guanacaste, Area de Conservacion Guanacaste
BLPAE338-06	Morpheis cognatus	Morpheis pyracmon	Costa Rica	Guanacaste, Area de Conservacion Guanacaste
BLPAF166-07	Morpheis cognatus	Morpheis pyracmon	Costa Rica	Guanacaste, Area de Conservacion Guanacaste
BLPCA772-08	Morpheis cognatus	Morpheis pyracmon	Costa Rica	Guanacaste, Area de Conservacion Guanacaste
BLPCN573-08	Morpheis cognatus	Morpheis pyracmon	Costa Rica	Guanacaste, Area de Conservacion Guanacaste
BLPDJ283-09	Morpheis cognatus	Morpheis pyracmon	Costa Rica	Guanacaste, Area de Conservacion Guanacaste
BLPED1586-12	Morpheis cognatus	Morpheis pyracmon	Costa Rica	Guanacaste, Area de Conservacion Guanacaste
BLPED1731-12	Morpheis cognatus	Morpheis pyracmon	Costa Rica	Guanacaste, Area de Conservacion Guanacaste
LTOLB1351-11	Morpheis cognatus	Morpheis pyracmon	Costa Rica	Guanacaste, Santa Rosa
JBAZ113-09	Morpheis clenchi	Morpheis clenchi	United States	Arizona, Santa Cruz Co.
LPYPA739-08	Morpheis cognatus	Morpheis clenchi	Mexico	Campeche, Calakmul
LPYPA747-08	Morpheis cognatus	Morpheis clenchi	Mexico	Campeche, Calakmul
LPYPA768-08	Morpheis cognatus	Morpheis clenchi	Mexico	Campeche, Calakmul
LPYPA776-08	Morpheis cognatus	Morpheis clenchi	Mexico	Campeche, Calakmul
LYHES033-09	Morpheis cognatus	Morpheis clenchi	Mexico	Yucatan
LYHES089-09	Morpheis cognatus	Morpheis clenchi	Mexico	Yucatan
LYHES093-09	Morpheis cognatus	Morpheis clenchi	Mexico	Yucatan
LYHES476-09	Morpheis cognatus	Morpheis clenchi	Mexico	Yucatan
LYPIE246-09	Morpheis cognatus	Morpheis clenchi	Mexico	Quintana Roo
BLPAA16388-20	Morpheis pyracmon	Morpheis pyracmon	Costa Rica	Guanacaste, Area de Conservacion Guanacaste
BLPAA904-06	Morpheis pyracmon	Morpheis pyracmon	Costa Rica	Alajuela, Area de Conservacion Guanacaste
BLPAA906-06	Morpheis pyracmon	Morpheis pyracmon	Costa Rica	Alajuela, Area de Conservacion Guanacaste
BLPAA907-06	Morpheis pyracmon	Morpheis pyracmon	Costa Rica	Alajuela, Area de Conservacion Guanacaste
BLPAD842-06	Morpheis pyracmon	Morpheis pyracmon	Costa Rica	Alajuela, Area de Conservacion Guanacaste
BLPCJ704-08	Morpheis pyracmon	Morpheis pyracmon	Costa Rica	Alajuela, Area de Conservacion Guanacaste
BLPCK298-08	Morpheis pyracmon	Morpheis pyracmon	Costa Rica	Alajuela, Area de Conservacion Guanacaste
BLPCK560-08	Morpheis pyracmon	Morpheis pyracmon	Costa Rica	Alajuela, Area de Conservacion Guanacaste
BLPCK561-08	Morpheis pyracmon	Morpheis pyracmon	Costa Rica	Alajuela, Area de Conservacion Guanacaste
BLPCK562-08	Morpheis pyracmon	Morpheis pyracmon	Costa Rica	Alajuela, Area de Conservacion Guanacaste
BLPCK563-08	Morpheis pyracmon	Morpheis pyracmon	Costa Rica	Alajuela, Area de Conservacion Guanacaste
BLPDI161-09	Morpheis pyracmon	Morpheis pyracmon	Costa Rica	Alajuela, Area de Conservacion Guanacaste
BLPDK2160-09	Morpheis pyracmon	Morpheis pyracmon	Costa Rica	Alajuela, Area de Conservacion Guanacaste
BLPDP919-10	Morpheis pyracmon	Morpheis pyracmon	Costa Rica	Alajuela, Area de Conservacion Guanacaste
BLPDR151-10	Morpheis pyracmon	Morpheis pyracmon	Costa Rica	Alajuela, Area de Conservacion Guanacaste
BLPDR152-10	Morpheis pyracmon	Morpheis pyracmon	Costa Rica	Alajuela, Area de Conservacion Guanacaste
BLPDR153-10	Morpheis pyracmon	Morpheis pyracmon	Costa Rica	Alajuela, Area de Conservacion Guanacaste
BLPDR450-10	Morpheis pyracmon	Morpheis pyracmon	Costa Rica	Alajuela, Area de Conservacion Guanacaste
BLPDR451-10	Morpheis pyracmon	Morpheis pyracmon	Costa Rica	Alajuela, Area de Conservacion Guanacaste
BLPDR452-10	Morpheis pyracmon	Morpheis pyracmon	Costa Rica	Alajuela, Area de Conservacion Guanacaste
BLPDR453-10	Morpheis pyracmon	Morpheis pyracmon	Costa Rica	Alajuela, Area de Conservacion Guanacaste
BLPDR454-10	Morpheis pyracmon	Morpheis pyracmon	Costa Rica	Alajuela, Area de Conservacion Guanacaste
BLPDR455-10	Morpheis pyracmon	Morpheis pyracmon	Costa Rica	Alajuela, Area de Conservacion Guanacaste
BLPDS070-10	Morpheis pyracmon	Morpheis pyracmon	Costa Rica	Alajuela, Area de Conservacion Guanacaste
BLPDS368-10	Morpheis pyracmon	Morpheis pyracmon	Costa Rica	Alajuela, Area de Conservacion Guanacaste
BLPDZ477-11	Morpheis pyracmon	Morpheis pyracmon	Costa Rica	Alajuela, Area de Conservacion Guanacaste
BLPAA13940-18	Morpheis pyracmon	Morpheis pyracmon	Costa Rica	Guanacaste, Area de Conservacion Guanacaste
BLPAA14049-18	Morpheis pyracmon	Morpheis pyracmon	Costa Rica	Guanacaste, Area de Conservacion Guanacaste
BLPAA14559-19	Morpheis pyracmon	Morpheis pyracmon	Costa Rica	Guanacaste, Area de Conservacion Guanacaste
BLPAA15004-19	Morpheis pyracmon	Morpheis pyracmon	Costa Rica	Guanacaste, Area de Conservacion Guanacaste
BLPAA15005-19	Morpheis pyracmon	Morpheis pyracmon	Costa Rica	Guanacaste, Area de Conservacion Guanacaste
BLPAA5178-17	Morpheis pyracmon	Morpheis pyracmon	Costa Rica	Guanacaste, Area de Conservacion Guanacaste
BLPAB408-06	Morpheis pyracmon	Morpheis pyracmon	Costa Rica	Guanacaste, Area de Conservacion Guanacaste
BLPBA277-07	Morpheis pyracmon	Morpheis pyracmon	Costa Rica	Guanacaste, Area de Conservacion Guanacaste
BLPBF167-07	Morpheis pyracmon	Morpheis pyracmon	Costa Rica	Guanacaste, Area de Conservacion Guanacaste
BLPBF168-07	Morpheis pyracmon	Morpheis pyracmon	Costa Rica	Guanacaste, Area de Conservacion Guanacaste
BLPBF169-07	Morpheis pyracmon	Morpheis pyracmon	Costa Rica	Guanacaste, Area de Conservacion Guanacaste
BLPBF170-07	Morpheis pyracmon	Morpheis pyracmon	Costa Rica	Guanacaste, Area de Conservacion Guanacaste
BLPBF172-07	Morpheis pyracmon	Morpheis pyracmon	Costa Rica	Guanacaste, Area de Conservacion Guanacaste
BLPBF173-07	Morpheis pyracmon	Morpheis pyracmon	Costa Rica	Guanacaste, Area de Conservacion Guanacaste
BLPBF174-07	Morpheis pyracmon	Morpheis pyracmon	Costa Rica	Guanacaste, Area de Conservacion Guanacaste
BLPBF175-07	Morpheis pyracmon	Morpheis pyracmon	Costa Rica	Guanacaste, Area de Conservacion Guanacaste
BLPBF307-07	Morpheis pyracmon	Morpheis pyracmon	Costa Rica	Guanacaste, Area de Conservacion Guanacaste
BLPBF308-07	Morpheis pyracmon	Morpheis pyracmon	Costa Rica	Guanacaste, Area de Conservacion Guanacaste
BLPBF872-07	Morpheis pyracmon	Morpheis pyracmon	Costa Rica	Guanacaste, Area de Conservacion Guanacaste
BLPDA236-09	Morpheis pyracmon	Morpheis pyracmon	Costa Rica	Guanacaste, Area de Conservacion Guanacaste
BLPDD518-09	Morpheis pyracmon	Morpheis pyracmon	Costa Rica	Guanacaste, Area de Conservacion Guanacaste
BLPDD519-09	Morpheis pyracmon	Morpheis pyracmon	Costa Rica	Guanacaste, Area de Conservacion Guanacaste
BLPDL452-10	Morpheis pyracmon	Morpheis pyracmon	Costa Rica	Guanacaste, Area de Conservacion Guanacaste
BLPDM480-10	Morpheis pyracmon	Morpheis pyracmon	Costa Rica	Guanacaste, Area de Conservacion Guanacaste
BLPDV5710-18	Morpheis pyracmon	Morpheis pyracmon	Costa Rica	Guanacaste, Area de Conservacion Guanacaste
BLPDV5711-18	Morpheis pyracmon	Morpheis pyracmon	Costa Rica	Guanacaste, Area de Conservacion Guanacaste
BLPDV5712-18	Morpheis pyracmon	Morpheis pyracmon	Costa Rica	Guanacaste, Area de Conservacion Guanacaste
BLPDV5713-18	Morpheis pyracmon	Morpheis pyracmon	Costa Rica	Guanacaste, Area de Conservacion Guanacaste
BLPDV6032-18	Morpheis pyracmon	Morpheis pyracmon	Costa Rica	Guanacaste, Area de Conservacion Guanacaste
BLPDV7283-18	Morpheis pyracmon	Morpheis pyracmon	Costa Rica	Guanacaste, Area de Conservacion Guanacaste
BLPDV8176-18	Morpheis pyracmon	Morpheis pyracmon	Costa Rica	Guanacaste, Area de Conservacion Guanacaste
BLPDY809-11	Morpheis pyracmon	Morpheis pyracmon	Costa Rica	Guanacaste, Area de Conservacion Guanacaste
BLPDZ100-11	Morpheis pyracmon	Morpheis pyracmon	Costa Rica	Guanacaste, Area de Conservacion Guanacaste
BLPEE1074-12	Morpheis pyracmon	Morpheis pyracmon	Costa Rica	Guanacaste, Area de Conservacion Guanacaste
BLPEE3731-14	Morpheis pyracmon	Morpheis pyracmon	Costa Rica	Guanacaste, Area de Conservacion Guanacaste
BLPEE3732-14	Morpheis pyracmon	Morpheis pyracmon	Costa Rica	Guanacaste, Area de Conservacion Guanacaste
BLPEE4072-14	Morpheis pyracmon	Morpheis pyracmon	Costa Rica	Guanacaste, Area de Conservacion Guanacaste
BLPEE4488-14	Morpheis pyracmon	Morpheis pyracmon	Costa Rica	Guanacaste, Area de Conservacion Guanacaste
BLPEE4490-14	Morpheis pyracmon	Morpheis pyracmon	Costa Rica	Guanacaste, Area de Conservacion Guanacaste
BLPEE5068-14	Morpheis pyracmon	Morpheis pyracmon	Costa Rica	Guanacaste, Area de Conservacion Guanacaste
BLPEE5364-14	Morpheis pyracmon	Morpheis pyracmon	Costa Rica	Guanacaste, Area de Conservacion Guanacaste
BLPEF6329-14	Morpheis pyracmon	Morpheis pyracmon	Costa Rica	Guanacaste, Area de Conservacion Guanacaste
BLPEF6526-14	Morpheis pyracmon	Morpheis pyracmon	Costa Rica	Guanacaste, Area de Conservacion Guanacaste
BLPEF9032-15	Morpheis pyracmon	Morpheis pyracmon	Costa Rica	Guanacaste, Area de Conservacion Guanacaste
BLPEF9033-15	Morpheis pyracmon	Morpheis pyracmon	Costa Rica	Guanacaste, Area de Conservacion Guanacaste
BLPEF9741-15	Morpheis pyracmon	Morpheis pyracmon	Costa Rica	Guanacaste, Area de Conservacion Guanacaste
BLPEF9742-15	Morpheis pyracmon	Morpheis pyracmon	Costa Rica	Guanacaste, Area de Conservacion Guanacaste
BLPEF9898-15	Morpheis pyracmon	Morpheis pyracmon	Costa Rica	Guanacaste, Area de Conservacion Guanacaste
BLPEF9899-15	Morpheis pyracmon	Morpheis pyracmon	Costa Rica	Guanacaste, Area de Conservacion Guanacaste
BLPEF9900-15	Morpheis pyracmon	Morpheis pyracmon	Costa Rica	Guanacaste, Area de Conservacion Guanacaste
BLPEF9901-15	Morpheis pyracmon	Morpheis pyracmon	Costa Rica	Guanacaste, Area de Conservacion Guanacaste
BLPEG957-14	Morpheis pyracmon	Morpheis pyracmon	Costa Rica	Guanacaste, Area de Conservacion Guanacaste
MHMYN8677-16	Morpheis pyracmon	Morpheis pyracmon	Costa Rica	Guanacaste, Area de Conservacion Guanacaste
MHMYN9563-16	Morpheis pyracmon	Morpheis pyracmon	Costa Rica	Guanacaste, Area de Conservacion Guanacaste
PLODY533-20	Morpheis pyracmon	Morpheis pyracmon	Costa Rica	Guanacaste, Area de Conservacion Guanacaste
PLTAJ181-20	Morpheis pyracmon	Morpheis pyracmon	Costa Rica	Guanacaste, Area de Conservacion Guanacaste
PLUAI937-20	Morpheis pyracmon	Morpheis pyracmon	Costa Rica	Guanacaste, Area de Conservacion Guanacaste
LTOLB1383-11	Morpheis pyracmon	Morpheis pyracmon	Costa Rica	Heredia
INCTA581-10	Morpheis pyracmon	Morpheis sp.	Brazil	Para
INCTA632-10	Morpheis pyracmon	Morpheis sp.	Brazil	Para
INCTB073-10	Morpheis pyracmon	Morpheis sp.	Brazil	Maranhao, Acailandia-Gurupi
INCTB072-10	Morpheis pyracmon	Morpheis sp.	Brazil	Maranhao, Acailandia-Gurupi
LNOUD1276-12	Morpheis pyracmon	Morpheis sp.	French Guiana	Nouragues natural reserve
TAMIC162-10	Morpheis pyracmon	Morpheis sp.	Honduras	Yoro, Parque Nacional Pico Pijol
LNOUD1277-12	Morpheis pyracmon	Morpheis sp.	French Guiana	Nouragues natural reserve
LNOUD1278-12	Morpheis pyracmon	Morpheis sp.	French Guiana	Nouragues natural reserve
LNOUD1295-12	Morpheis pyracmon	Morpheis sp.	French Guiana	Nouragues natural reserve
TIPSY564-12	Morpheis pyracmon	Morpheis sp.	French Guiana	Nouragues natural reserve
BLPBA579-07	Morpheis xylotribus	Morpheis xylotribus	Costa Rica	Guanacaste, Area de Conservacion Guanacaste
BLPAA16338-19	Morpheis xylotribus	Morpheis xylotribus	Costa Rica	Guanacaste, Area de Conservacion Guanacaste
BLPAG552-07	Morpheis xylotribus	Morpheis xylotribus	Costa Rica	Guanacaste, Area de Conservacion Guanacaste
BLPBB554-07	Morpheis xylotribus	Morpheis xylotribus	Costa Rica	Guanacaste, Area de Conservacion Guanacaste
BLPCC349-08	Morpheis xylotribus	Morpheis xylotribus	Costa Rica	Guanacaste, Area de Conservacion Guanacaste
BLPCC677-08	Morpheis xylotribus	Morpheis xylotribus	Costa Rica	Guanacaste, Area de Conservacion Guanacaste
BLPCE203-08	Morpheis xylotribus	Morpheis xylotribus	Costa Rica	Guanacaste, Area de Conservacion Guanacaste
BLPDF5356-19	Morpheis xylotribus	Morpheis xylotribus	Costa Rica	Guanacaste, Area de Conservacion Guanacaste
BLPDR154-10	Morpheis xylotribus	Morpheis xylotribus	Costa Rica	Alajuela, Area de Conservacion Guanacaste
BLPDR456-10	Morpheis xylotribus	Morpheis xylotribus	Costa Rica	Alajuela, Area de Conservacion Guanacaste
BLPDV6033-18	Morpheis xylotribus	Morpheis xylotribus	Costa Rica	Guanacaste, Area de Conservacion Guanacaste
BLPEE3612-14	Morpheis xylotribus	Morpheis xylotribus	Costa Rica	Guanacaste, Area de Conservacion Guanacaste
BLPEE4073-14	Morpheis xylotribus	Morpheis xylotribus	Costa Rica	Guanacaste, Area de Conservacion Guanacaste
BLPEE4491-14	Morpheis xylotribus	Morpheis xylotribus	Costa Rica	Guanacaste, Area de Conservacion Guanacaste
BLPEE4492-14	Morpheis xylotribus	Morpheis xylotribus	Costa Rica	Guanacaste, Area de Conservacion Guanacaste
BLPEF9574-15	Morpheis xylotribus	Morpheis xylotribus	Costa Rica	Guanacaste, Area de Conservacion Guanacaste
MHMYL10771-16	Morpheis xylotribus	Morpheis xylotribus	Costa Rica	Guanacaste, Area de Conservacion Guanacaste
MHMYL10772-16	Morpheis xylotribus	Morpheis xylotribus	Costa Rica	Guanacaste, Area de Conservacion Guanacaste
MHMYL10939-16	Morpheis xylotribus	Morpheis xylotribus	Costa Rica	Guanacaste, Area de Conservacion Guanacaste
GMARX13459-23	Morpheis xylotribus	Morpheis xylotribus	Argentina	Jujuy, Calilegua National Park
GMARX13705-23	Morpheis xylotribus	Morpheis xylotribus	Argentina	Jujuy, Calilegua National Park
LNOA1151-17	Morpheis xylotribus	Morpheis xylotribus	Argentina	Jujuy, Departamento Ledesma
LNOA1153-17	Morpheis xylotribus	Morpheis xylotribus	Argentina	Jujuy, Departamento Ledesma
ARMOT107-12	Morpheis xylotribus	Morpheis xylotribus	Argentina	Misiones, Departamento de Iguazu
ARMOT189-12	Morpheis xylotribus	Morpheis xylotribus	Argentina	Misiones, Departamento de Iguazu
MOTAR1043-12	Morpheis xylotribus	Morpheis xylotribus	Argentina	Misiones, Departamento de Iguazu
LEPPA643-13	Morpheis xylotribus	Morpheis xylotribus	Argentina	Formosa, Departamento Laishi
LEPPA886-13	Morpheis xylotribus	Morpheis xylotribus	Argentina	Corrientes, Departamento Capital
INCTA796-10	Morpheis xylotribus	Morpheis sp.	Brazil	Maranhao, Acailandia-Gurupi
INCTA833-10	Morpheis xylotribus	Morpheis sp.	Brazil	Maranhao, Acailandia-Gurupi
INCTA834-10	Morpheis xylotribus	Morpheis sp.	Brazil	Maranhao, Acailandia-Gurupi
INCTA908-10	Morpheis xylotribus	Morpheis sp.	Brazil	Maranhao, Acailandia-Gurupi
LNOUB464-10	Morpheis xylotribus	Morpheis xylotribus	French Guiana
LNOUD1281-12	Morpheis xylotribus	Morpheis xylotribus	French Guiana	Nouragues natural reserve
LNOUD871-12	Morpheis xylotribus	Morpheis xylotribus	French Guiana	Nouragues natural reserve
LNOUD872-12	Morpheis xylotribus	Morpheis xylotribus	French Guiana	Nouragues natural reserve
LNOUE991-11	Morpheis xylotribus	Morpheis xylotribus	French Guiana	Nouragues
LNOUG3136-18	Morpheis xylotribus	Morpheis xylotribus	French Guiana
TIPSY519-12	Morpheis xylotribus	Morpheis xylotribus	French Guiana	Nouragues natural reserve
BLPAA13230-18	Morpheis comisteus	Morpheis pyracmon	Costa Rica	Guanacaste, Area de Conservacion Guanacaste
BLPAA13355-18	Morpheis comisteus	Morpheis pyracmon	Costa Rica	Guanacaste, Area de Conservacion Guanacaste
BLPAA15192-19	Morpheis comisteus	Morpheis pyracmon	Costa Rica	Guanacaste, Area de Conservacion Guanacaste
BLPAA15193-19	Morpheis comisteus	Morpheis pyracmon	Costa Rica	Guanacaste, Area de Conservacion Guanacaste
BLPAA15485-19	Morpheis comisteus	Morpheis pyracmon	Costa Rica	Guanacaste, Area de Conservacion Guanacaste
BLPAA20314-20	Morpheis comisteus	Morpheis pyracmon	Costa Rica	Guanacaste, Area de Conservacion Guanacaste
BLPAA2182-17	Morpheis comisteus	Morpheis pyracmon	Costa Rica	Guanacaste, Area de Conservacion Guanacaste
BLPAA21985-20	Morpheis comisteus	Morpheis pyracmon	Costa Rica	Guanacaste, Area de Conservacion Guanacaste
BLPAA8322-17	Morpheis comisteus	Morpheis pyracmon	Costa Rica	Guanacaste, Area de Conservacion Guanacaste
BLPAA8447-17	Morpheis comisteus	Morpheis pyracmon	Costa Rica	Guanacaste, Area de Conservacion Guanacaste
BLPAA9283-17	Morpheis comisteus	Morpheis pyracmon	Costa Rica	Guanacaste, Area de Conservacion Guanacaste
BLPAA9443-17	Morpheis comisteus	Morpheis pyracmon	Costa Rica	Guanacaste, Area de Conservacion Guanacaste
BLPAA9726-17	Morpheis comisteus	Morpheis pyracmon	Costa Rica	Guanacaste, Area de Conservacion Guanacaste
BLPAG551-07	Morpheis comisteus	Morpheis pyracmon	Costa Rica	Guanacaste, Area de Conservacion Guanacaste
BLPBF871-07	Morpheis comisteus	Morpheis pyracmon	Costa Rica	Guanacaste, Area de Conservacion Guanacaste
BLPBF873-07	Morpheis comisteus	Morpheis pyracmon	Costa Rica	Guanacaste, Area de Conservacion Guanacaste
BLPCH730-08	Morpheis cognatus	Morpheis pyracmon	Costa Rica	Guanacaste, Area de Conservacion Guanacaste
BLPCH852-08	Morpheis cognatus	Morpheis pyracmon	Costa Rica	Guanacaste, Area de Conservacion Guanacaste
BLPCJ284-08	Morpheis cognatus	Morpheis pyracmon	Costa Rica	Guanacaste, Area de Conservacion Guanacaste
BLPCN835-08	Morpheis comisteus	Morpheis pyracmon	Costa Rica	Guanacaste, Area de Conservacion Guanacaste
BLPCN836-08	Morpheis comisteus	Morpheis pyracmon	Costa Rica	Guanacaste, Area de Conservacion Guanacaste
BLPCN837-08	Morpheis comisteus	Morpheis pyracmon	Costa Rica	Guanacaste, Area de Conservacion Guanacaste
BLPCN838-08	Morpheis comisteus	Morpheis pyracmon	Costa Rica	Guanacaste, Area de Conservacion Guanacaste
BLPCN839-08	Morpheis comisteus	Morpheis pyracmon	Costa Rica	Guanacaste, Area de Conservacion Guanacaste
BLPDA355-09	Morpheis comisteus	Morpheis pyracmon	Costa Rica	Alajuela, Area de Conservacion Guanacaste
BLPDA356-09	Morpheis comisteus	Morpheis pyracmon	Costa Rica	Alajuela, Area de Conservacion Guanacaste
BLPDF2960-19	Morpheis comisteus	Morpheis pyracmon	Costa Rica	Guanacaste, Area de Conservacion Guanacaste
BLPDS366-10	Morpheis pyracmon	Morpheis pyracmon	Costa Rica	Alajuela, Area de Conservacion Guanacaste
BLPDU146-11	Morpheis comisteus	Morpheis pyracmon	Costa Rica	Guanacaste, Area de Conservacion Guanacaste
BLPDV004-11	Morpheis comisteus	Morpheis pyracmon	Costa Rica	Guanacaste, Area de Conservacion Guanacaste
BLPDV5709-18	Morpheis comisteus	Morpheis pyracmon	Costa Rica	Guanacaste, Area de Conservacion Guanacaste
BLPDV7561-18	Morpheis pyracmon	Morpheis pyracmon	Costa Rica	Guanacaste, Area de Conservacion Guanacaste
BLPDV9257-18	Morpheis comisteus	Morpheis pyracmon	Costa Rica	Guanacaste, Area de Conservacion Guanacaste
BLPDV9258-18	Morpheis comisteus	Morpheis pyracmon	Costa Rica	Guanacaste, Area de Conservacion Guanacaste
BLPDV9259-18	Morpheis comisteus	Morpheis pyracmon	Costa Rica	Guanacaste, Area de Conservacion Guanacaste
BLPDV9260-18	Morpheis comisteus	Morpheis pyracmon	Costa Rica	Guanacaste, Area de Conservacion Guanacaste
BLPDV9261-18	Morpheis comisteus	Morpheis pyracmon	Costa Rica	Guanacaste, Area de Conservacion Guanacaste
BLPDW191-11	Morpheis comisteus	Morpheis pyracmon	Costa Rica	Guanacaste, Area de Conservacion Guanacaste
BLPDW858-11	Morpheis comisteus	Morpheis pyracmon	Costa Rica	Guanacaste, Area de Conservacion Guanacaste
BLPDX1067-11	Morpheis comisteus	Morpheis pyracmon	Costa Rica	Guanacaste, Area de Conservacion Guanacaste
BLPDX1068-11	Morpheis comisteus	Morpheis pyracmon	Costa Rica	Guanacaste, Area de Conservacion Guanacaste
BLPDY191-11	Morpheis comisteus	Morpheis pyracmon	Costa Rica	Guanacaste, Area de Conservacion Guanacaste
BLPDY807-11	Morpheis comisteus	Morpheis pyracmon	Costa Rica	Guanacaste, Area de Conservacion Guanacaste
BLPDY808-11	Morpheis comisteus	Morpheis pyracmon	Costa Rica	Guanacaste, Area de Conservacion Guanacaste
BLPEE1662-12	Morpheis comisteus	Morpheis pyracmon	Costa Rica	Guanacaste, Area de Conservacion Guanacaste
BLPED1730-12	Morpheis cognatus	Morpheis pyracmon	Costa Rica	Guanacaste, Area de Conservacion Guanacaste
BLPEE3047-14	Morpheis comisteus	Morpheis pyracmon	Costa Rica	Guanacaste, Area de Conservacion Guanacaste
BLPEE3608-14	Morpheis comisteus	Morpheis pyracmon	Costa Rica	Guanacaste, Area de Conservacion Guanacaste
BLPEE3609-14	Morpheis comisteus	Morpheis pyracmon	Costa Rica	Guanacaste, Area de Conservacion Guanacaste
BLPEE3610-14	Morpheis comisteus	Morpheis pyracmon	Costa Rica	Guanacaste, Area de Conservacion Guanacaste
BLPEE3611-14	Morpheis comisteus	Morpheis pyracmon	Costa Rica	Guanacaste, Area de Conservacion Guanacaste
BLPEE4060-14	Morpheis comisteus	Morpheis pyracmon	Costa Rica	Guanacaste, Area de Conservacion Guanacaste
BLPEE4061-14	Morpheis comisteus	Morpheis pyracmon	Costa Rica	Guanacaste, Area de Conservacion Guanacaste
BLPEE4068-14	Morpheis comisteus	Morpheis pyracmon	Costa Rica	Guanacaste, Area de Conservacion Guanacaste
BLPEE4069-14	Morpheis comisteus	Morpheis pyracmon	Costa Rica	Guanacaste, Area de Conservacion Guanacaste
BLPEE4070-14	Morpheis comisteus	Morpheis pyracmon	Costa Rica	Guanacaste, Area de Conservacion Guanacaste
BLPEE4071-14	Morpheis comisteus	Morpheis pyracmon	Costa Rica	Guanacaste, Area de Conservacion Guanacaste
BLPEE4489-14	Morpheis comisteus	Morpheis pyracmon	Costa Rica	Guanacaste, Area de Conservacion Guanacaste
BLPEE4683-14	Morpheis comisteus	Morpheis pyracmon	Costa Rica	Guanacaste, Area de Conservacion Guanacaste
BLPEE4684-14	Morpheis comisteus	Morpheis pyracmon	Costa Rica	Guanacaste, Area de Conservacion Guanacaste
BLPEE4842-14	Morpheis comisteus	Morpheis pyracmon	Costa Rica	Guanacaste, Area de Conservacion Guanacaste
BLPEF1448-12	Morpheis comisteus	Morpheis pyracmon	Costa Rica	Guanacaste, Area de Conservacion Guanacaste
BLPEF181-12	Morpheis comisteus	Morpheis pyracmon	Costa Rica	Guanacaste, Area de Conservacion Guanacaste
BLPEF2338-13	Morpheis comisteus	Morpheis pyracmon	Costa Rica	Guanacaste, Area de Conservacion Guanacaste
BLPEF2339-13	Morpheis comisteus	Morpheis pyracmon	Costa Rica	Guanacaste, Area de Conservacion Guanacaste
BLPEF519-12	Morpheis comisteus	Morpheis pyracmon	Costa Rica	Guanacaste, Area de Conservacion Guanacaste
BLPEF8598-15	Morpheis comisteus	Morpheis pyracmon	Costa Rica	Guanacaste, Area de Conservacion Guanacaste
BLPEF8758-15	Morpheis comisteus	Morpheis pyracmon	Costa Rica	Guanacaste, Area de Conservacion Guanacaste
BLPEF8879-15	Morpheis comisteus	Morpheis pyracmon	Costa Rica	Guanacaste, Area de Conservacion Guanacaste
BLPEF998-12	Morpheis comisteus	Morpheis pyracmon	Costa Rica	Guanacaste, Area de Conservacion Guanacaste
BLPEF999-12	Morpheis comisteus	Morpheis pyracmon	Costa Rica	Guanacaste, Area de Conservacion Guanacaste
MHMYS2929-13	Morpheis comisteus	Morpheis pyracmon	Costa Rica	Guanacaste, Area de Conservacion Guanacaste
MHMYL10938-16	Morpheis comisteus	Morpheis pyracmon	Costa Rica	Guanacaste, Area de Conservacion Guanacaste
ARMOT071-12	Morpheis impeditus	Morpheis pyracmon	Argentina	Misiones, Departamento de Iguazu
ARMOT075-12	Morpheis impeditus	Morpheis pyracmon	Argentina	Misiones, Departamento de Iguazu
ARMOT085-12	Morpheis impeditus	Morpheis pyracmon	Argentina	Formosa, Departamento de Pilcomayo
BLPAE337-06	Morpheis cognatus	Morpheis pyracmon	Costa Rica	Guanacaste, Area de Conservacion Guanacaste
BLPAE341-06	Morpheis cognatus	Morpheis pyracmon	Costa Rica	Guanacaste, Area de Conservacion Guanacaste
BLPAF800-07	Morpheis cognatus	Morpheis pyracmon	Costa Rica	Guanacaste, Area de Conservacion Guanacaste
BLPAF801-07	Morpheis cognatus	Morpheis pyracmon	Costa Rica	Guanacaste, Area de Conservacion Guanacaste
BLPCA445-08	Morpheis cognatus	Morpheis pyracmon	Costa Rica	Guanacaste, Area de Conservacion Guanacaste
BLPCH733-08	Morpheis cognatus	Morpheis pyracmon	Costa Rica	Guanacaste, Area de Conservacion Guanacaste
BLPDJ282-09	Morpheis cognatus	Morpheis pyracmon	Costa Rica	Guanacaste, Area de Conservacion Guanacaste
BLPCL303-08	Morpheis cognatus	Morpheis pyracmon	Costa Rica	Guanacaste, Area de Conservacion Guanacaste
BLPCN574-08	Morpheis cognatus	Morpheis pyracmon	Costa Rica	Guanacaste, Area de Conservacion Guanacaste
BLPCN575-08	Morpheis cognatus	Morpheis pyracmon	Costa Rica	Guanacaste, Area de Conservacion Guanacaste
LTOLB1350-11	Morpheis cognatus	Morpheis pyracmon	Costa Rica	Guanacaste, Santa Rosa
LYPIE614-09	Morpheis cognatus	Morpheis clenchi	Mexico	Yucatan
BLPED1729-12	Morpheis cognatus	Morpheis pyracmon	Costa Rica	Guanacaste, Area de Conservacion Guanacaste
BLPED1865-12	Morpheis cognatus	Morpheis pyracmon	Costa Rica	Guanacaste, Area de Conservacion Guanacaste
BLPEE1073-12	Morpheis cognatus	Morpheis pyracmon	Costa Rica	Guanacaste, Area de Conservacion Guanacaste
BLPEE1223-12	Morpheis cognatus	Morpheis pyracmon	Costa Rica	Guanacaste, Area de Conservacion Guanacaste
LNOUD2486-12	Morpheis pyracmon	Morpheis sp.	French Guiana	Nouragues natural reserve
MOTAR015-12	Morpheis putridus	Morpheis strigillata	Argentina	Misiones, Departamento de Iguazu
MOTAR036-12	Morpheis putridus	Morpheis strigillata	Argentina	Misiones, Departamento de Iguazu
MOTAR055-12	Morpheis putridus	Morpheis strigillata	Argentina	Misiones, Departamento de Iguazu
MOTAR1002-12	Morpheis putridus	Morpheis strigillata	Argentina	Misiones, Departamento de Iguazu
MOTAR1038-12	Morpheis putridus	Morpheis strigillata	Argentina	Misiones, Departamento de Iguazu
MOTAR973-12	Morpheis putridus	Morpheis strigillata	Argentina	Misiones, Departamento de Iguazu
TAMIC260-10	Brypoctia punctifer	Brypoctia punctifer	Dominica	St. Paul Par.
