# Supplementary material for: Taxonomic Revision and Molecular Phylogeny of the Genus Morpheis Hübner, [1820] (Lepidoptera: Cossidae)
Source: Insects. 2026 Apr 27;17(5):458. doi: 10.3390/insects17050458 (PMC13207556; doi:10.3390/insects17050458)
Supplement: Supplementary file 1 [file insects-17-00458-s001.zip › TableS3.xlsx]

## Sheet: Лист1
Table S3. Maximum interspecific genetic distances in Morpheis, with standard deviation (SD).
Morpheis xylotrubus	-
Morpheis mathani	12.9% (±1.2%)	-
Morpheis putridus	12.0% (±1.2%)	10.2% (±1.1%)	-
Morpheis pyracmon	12.9% (±1.3%)	10.5% (±1.1%)	7.6% (±1.0%)	-
Morpheis comisteus	13.8% (±1.4%)	10.5% (±1.1%)	9.0% (±1.1%)	9.7% (±1.1%)	-
Morpheis humboldti	11.1% (±1.2%)	8.8% (±1.1%)	6.8% (±0.9%)	6.8% (±1.0%)	7.3% (±0.9%)	-
Morpheis votani	10.5% (±1.2%)	10.3% (±1.1%)	9.4% (±1.1%)	9.7% (±1.1%)	11.4% (±1.2%)	8.7% (±1.1%)	-
Morpheis impeditus	12.0% (±1.3%)	9.3% (±1.1%)	6.4% (±0.9%)	5.6% (±0.8%)	8.2% (±1.0%)	4.9% (±0.8%)	8.1% (±1.1%)	-
Morpheis cognatus	14.3% (±1.3%)	12.0% (±1.2%)	9.9% (±1.1%)	11.1% (±1.2%)	12.1% (±1.2%)	9.0% (±1.0%)	12.5% (±1.3%)	9.3% (±1.1%)	-
Morpheis clenchi	11.6% (±1.2%)	8.8% (±1.1%)	6.8% (±0.9%)	8.5% (±1.1%)	8.7% (±1.0%)	6.2% (±0.9%)	8.8% (±1.1%)	7.0% (±1.0%)	8.2% (±1.0%)	-
