# Supplementary material for: Taxonomic Revision and Molecular Phylogeny of the Genus Morpheis Hübner, [1820] (Lepidoptera: Cossidae)
Source: Insects. 2026 Apr 27;17(5):458. doi: 10.3390/insects17050458 (PMC13207556; doi:10.3390/insects17050458)
Supplement: Supplementary file 1 [file insects-17-00458-s001.zip › TableS4.xlsx]

## Sheet: Лист1
Table S4. Maximum intraspecific genetic distances in Morpheis, with standard deviation (SD). For the morphologically indistinguishable M. pyracmon and M. putridus, genetic distances were calculated (1) considering them as independent taxa and (2) considering them as a single entity (indicated by an asterisk); n/a – not applicable, only a single specimen was sequenced for the species.
Taxon	Max p-dist.	SD
Morpheis xylotribus	9.4%	±1.1%
Moprheis pyracmon + Morpheis putridus*	7.6%	±1.0%
Morpheis mathani	7.1%	±0.9%
Morpheis cognatus	7.0%	±1.0%
Moprheis pyracmon	5.0%	±0.8%
Morpheis comisteus	4.5%	±0.8%
Morpheis putridus	3.8%	±0.7%
Morpheis impeditus	0.8%	±0.3%
Morpheis votani	0.003	±0.2%
Morpheis humboldti	n/a	n/a
Morpheis clenchi	n/a	n/a
